# Supplementary material for: Procyanidins and Anthocyanins in Young and Aged Prokupac Wines: Evaluation of Their Reactivity Toward Salivary Proteins
Source: Foods. 2025 May 17;14(10):1780. doi: 10.3390/foods14101780 (PMC12111099; doi:10.3390/foods14101780)
Supplement: Supplementary file 1 [file foods-14-01780-s001.zip]

Archive with 1 entries (1 files):
- foods-3619995-supplementary.pdf
